# Supplementary material for: Resistance to Obesity in SOD1 Deficient Mice with a High-Fat/High-Sucrose Diet
Source: Antioxidants (Basel). 2022 Jul 19;11(7):1403. doi: 10.3390/antiox11071403 (PMC9312060; doi:10.3390/antiox11071403)
Supplement: Supplementary file 1 [file antioxidants-11-01403-s001.zip]

Archive with 1 entries (1 files):
- antioxidants-1767454-supplementary.pdf
